# Supplementary material for: Development and validation of a model for the adoption of structured and standardised data recording among healthcare professionals
Source: BMC Med Inform Decis Mak. 2018 Jun 28;18:54. doi: 10.1186/s12911-018-0640-8 (PMC6027789; doi:10.1186/s12911-018-0640-8)
Supplement: Supplementary file 2 — Three additional tables showing 1) The percentage of missing data from each question in the questionnaire, 2) the cross loadings of the model, and 3) the Fornell-Larcker criterion. Also contains the performance measures of the two validations based on subgroups of our respondents (either medical specialists or nurses). (XLSX 125 kb) [file 12911_2018_640_MOESM2_ESM.xlsx]

## Sheet: table1-% missing
Item	% missing	% Not applicable
Accessibility1	21.3	5.2
Accuracy1	26.9	2.6
Accuracy2	21	3.5
Attitude1	54.5	1.7
Attitude2	30.4	2.3
Attitude3	32.8	2
Attitude4	32.8	1.9
Awareness1	32.6	3.8
Awareness2	32.7	2.1
Awareness3	32.8	8
Behaviour1	42	2.8
Behaviour10	21.4	63.8
Behaviour11	21.5	66.6
Behaviour2	41.8	1.8
Behaviour3	41.8	2.3
Behaviour4	41.7	2.5
Behaviour5	41.7	13.9
Behaviour6	6.2	74.2
Behaviour7	6.1	70.6
Behaviour8	6.1	69.9
Behaviour9	21.5	65.1
Compatibility1	28	2.8
Completeness1	20.7	3.2
Currency1	21	3.3
FacilitatingConditions1	30.9	2.3
Flexibility1	26.9	3.4
Format1	21.4	3.2
Format2	21	3.3
Governmental1	56.8	8.1
InformationReliability1	29.4	2.3
InformationReliability2	55.4	16.3
InformationReliability3	31	2
InformationReliability4	55.3	2.3
InformationSatisfaction1	25.6	3.7
InstitutionalTrust1	29.1	2.5
Integration1	21.2	5.1
Integration2	21.3	6.1
IntentionToAct1	33.7	2.8
IntentionToAct2	33.5	1.6
Interpersonal1	33.4	3
PerceivedBehavioural1	31	2
PerceivedEaseOfUse1	28.2	2.7
PerceivedEaseOfUse2	28.5	2.6
PerceivedEaseOfUse3	54.5	0.7
PerceivedRisk1	32.1	5.5
PerceivedRisk2	32.4	4.5
PerceivedUsefulness1	28.2	14.1
PerceivedUsefulness2	30.1	2.6
PerceivedUsefulness3	30.9	3.7
PerceivedUsefulness4	30.1	3
PerceivedUsefulness5	54.3	2.4
SelfEfficacy1	28.5	2.9
SituationalNormality1	33.4	1.8
StructuralAssurance1	29.4	7.8
StructuralAssurance2	29.4	4.5
SubjectiveNorm1	40.6	2.1
SystemQuality1	29.4	8
SystemReliability1	21.4	7.8
Timeliness1	21.5	9.2

## Sheet: table2-Coss-Loadings
	name	block	information_reliability	completeness	accuracy	format	currency	system_reliability	flexibility	integration	accessibility	timeliness	system_quality	compatibility	awareness	perceived_ease_of_use	information_satisfaction	perceived_usefulness	attitude	interpersonal_influence	governmental_influence	subjective_norm	self_efficacy	facilitating_conditions	perceived_behavioural_control	situational_normality	structural_assurance	institutional_trust	perceived_risk	intention_to_act	behaviour
1	InformationReliability1	information_reliability	0.719474	0.189874	0.32632	0.143189	0.238239	0.208768	0.0948391	0.111958	0.0893836	0.150031	0.183386	0.173652	0.123054	0.200018	0.223547	0.253696	0.182467	0.145118	0.0061844	0.190825	0.151898	0.114791	0.155736	0.206416	0.263349	0.38652	0.0400252	0.131804	0.200347
2	InformationReliability2	information_reliability	0.461386	0.0535348	0.194538	0.0676644	0.121694	0.10191	0.11489	0.0503305	-0.0187034	0.122323	0.0843629	0.0467103	0.180275	0.121378	0.172214	0.190345	0.13548	0.132079	0.076288	0.127204	-0.00977474	0.142704	0.0534971	0.029433	0.183649	0.143341	0.0288815	0.153844	0.0938962
3	InformationReliability3	information_reliability	0.540109	0.151799	0.26438	0.11259	0.180658	0.178348	0.0934551	0.109806	0.164714	0.101631	0.138309	0.188379	0.219234	0.133325	0.160147	0.228796	0.326971	0.111586	0.0368586	0.121815	0.23264	0.0397575	0.187809	0.143845	0.235547	0.337739	0.0650115	0.24784	0.324082
4	InformationReliability4	information_reliability	0.702877	0.210444	0.261556	0.319786	0.255062	0.255469	0.169895	0.271177	0.223062	0.241986	0.356333	0.219788	0.147693	0.372567	0.320034	0.256085	0.117733	0.12864	0.0289582	0.187071	0.0886964	0.172243	0.163318	0.276307	0.269422	0.244651	0.0391992	0.00755337	0.251673
5	Completeness1	completeness	0.259771	1	0.512298	0.367226	0.411366	0.317684	0.217212	0.329955	0.254281	0.248809	0.357841	0.244919	0.0807666	0.369899	0.429901	0.372888	0.0585661	0.118616	-0.0269188	0.103195	0.101296	0.112479	0.153402	0.232794	0.187294	0.129846	0.017231	-0.0069628	0.182136
6	Accuracy1	accuracy	0.355143	0.492935	0.849849	0.397862	0.441505	0.346007	0.299385	0.244081	0.153372	0.242574	0.350147	0.334472	0.171231	0.412316	0.42132	0.44692	0.161061	0.153998	0.0116351	0.18451	0.220537	0.17626	0.217402	0.243279	0.247244	0.222515	0.0390011	0.0888047	0.274949
7	Accuracy2	accuracy	0.350833	0.360915	0.824984	0.437086	0.518645	0.4441	0.225978	0.236568	0.161715	0.288848	0.303919	0.252224	0.115698	0.367721	0.392896	0.3451	0.0759268	0.131657	0.0190217	0.116954	0.102233	0.188379	0.183175	0.244974	0.263968	0.200885	0.0215057	0.009576	0.190879
8	Format1	format	0.265713	0.352616	0.475943	0.930325	0.348544	0.416359	0.344292	0.305024	0.0991511	0.318026	0.511584	0.402015	0.169684	0.663333	0.526744	0.470794	0.0927058	0.206908	0.050558	0.135243	0.1882	0.277134	0.247758	0.276021	0.219832	0.153988	0.0033439	-0.0238766	0.24888
9	Format2	format	0.286399	0.328536	0.446812	0.925508	0.359825	0.396832	0.324601	0.279555	0.107407	0.324314	0.488943	0.377687	0.181001	0.637041	0.510066	0.457464	0.103511	0.207721	0.0636824	0.15501	0.198795	0.264523	0.264494	0.296851	0.242823	0.153795	0.00280919	-0.0168273	0.282644
10	Currency1	currency	0.334899	0.411366	0.571377	0.381585	1	0.411286	0.222457	0.252205	0.20887	0.302444	0.29617	0.25507	0.139144	0.342881	0.409386	0.351841	0.128195	0.14293	0.0505104	0.132845	0.170043	0.133182	0.204094	0.24642	0.270544	0.209264	0.0162337	0.0452271	0.238714
11	SystemReliability1	system_reliability	0.316348	0.317684	0.469464	0.438332	0.411286	1	0.344049	0.34318	0.248658	0.465919	0.446002	0.342184	0.142355	0.4318	0.441351	0.413457	0.134311	0.142311	0.020942	0.0799557	0.155403	0.220292	0.214676	0.219954	0.433065	0.291625	0.0450387	0.062747	0.171202
12	Flexibility1	flexibility	0.199961	0.217212	0.315048	0.360583	0.222457	0.344049	1	0.258257	0.170876	0.322479	0.359794	0.348384	0.194381	0.420029	0.324163	0.412375	0.111551	0.111475	0.0800305	0.133135	0.201192	0.227816	0.226173	0.176837	0.240684	0.157803	-0.0213109	0.0393351	0.188836
13	Integration1	integration	0.120887	0.221235	0.128623	0.171406	0.135218	0.179827	0.140991	0.749846	0.237064	0.25674	0.286453	0.116719	0.00112363	0.202435	0.180796	0.154987	-0.0566955	0.0662404	-0.0627766	0.00142083	-0.0588324	0.102578	-0.00162546	0.132842	0.126334	0.0512778	0.0427766	-0.0616267	0.00397045
14	Integration2	integration	0.265622	0.300602	0.312672	0.319217	0.256966	0.353002	0.261103	0.847353	0.395727	0.367326	0.356892	0.273487	0.142463	0.344158	0.33123	0.401893	0.120667	0.0796339	-0.0244788	0.0695105	0.0983211	0.112888	0.175039	0.200295	0.258027	0.192032	-0.00035414	0.030843	0.15985
15	Accessibility1	accessibility	0.207575	0.254281	0.187859	0.111226	0.20887	0.248658	0.170876	0.404362	1	0.32912	0.204657	0.178258	0.0637096	0.163794	0.148072	0.224406	0.133712	0.0437473	-0.0137906	0.00215597	0.0961232	-0.0119659	0.0936379	0.123055	0.242037	0.202548	0.0779055	0.0939391	0.115404
16	Timeliness1	timeliness	0.268832	0.248809	0.31617	0.34605	0.302444	0.465919	0.322479	0.395661	0.32912	1	0.412202	0.305509	0.148647	0.403022	0.36346	0.354826	0.0861057	0.0971454	-0.000359208	0.0711043	0.0742566	0.270066	0.205812	0.203384	0.352222	0.218799	0.00814127	0.0416525	0.127734
17	SystemQuality1	system_quality	0.347472	0.357841	0.391287	0.539299	0.29617	0.446002	0.359794	0.404918	0.204657	0.412202	1	0.371497	0.209053	0.636797	0.51132	0.503844	0.0954101	0.203085	0.0568824	0.174038	0.118698	0.277165	0.206889	0.348367	0.456973	0.253267	0.0204576	-0.0199722	0.253381
18	Compatibility1	compatibility	0.267106	0.244919	0.351833	0.420329	0.25507	0.342184	0.348384	0.25336	0.178258	0.305509	0.371497	1	0.216614	0.506112	0.387796	0.535381	0.199952	0.1777	0.0339469	0.207671	0.244409	0.258874	0.283638	0.273625	0.246713	0.245692	-0.00479232	0.0938768	0.28349
19	Awareness1	awareness	0.175772	0.0788557	0.131692	0.188801	0.11383	0.106577	0.156093	0.0709607	-0.0465594	0.106166	0.222715	0.156411	0.746438	0.270199	0.184311	0.236061	0.194779	0.168279	0.175046	0.141219	0.195528	0.152678	0.119844	0.174902	0.232174	0.111092	0.0688685	0.0930107	0.208145
20	Awareness2	awareness	0.186039	0.0164005	0.0939405	0.00433706	0.0704122	0.108459	0.0567637	0.0473838	0.136338	0.0779338	0.0466054	0.12342	0.533594	0.0268402	0.0333642	0.168802	0.555391	0.176431	0.105929	0.196427	0.182026	0.0681413	0.118487	0.0714652	0.207302	0.275729	0.0541297	0.655594	0.318113
21	Awareness3	awareness	0.177257	0.0630889	0.129141	0.167377	0.100586	0.0867881	0.173099	0.0833642	0.070225	0.120917	0.141777	0.167483	0.774681	0.222903	0.155758	0.236721	0.193186	0.235378	0.180526	0.138195	0.333279	0.136991	0.168284	0.187894	0.180916	0.122977	0.0388596	0.185571	0.282277
22	PerceivedEaseOfUse1	perceived_ease_of_use	0.283377	0.359621	0.426346	0.52959	0.336401	0.358579	0.344963	0.275648	0.142918	0.298439	0.483458	0.370293	0.221351	0.804181	0.476526	0.491779	0.0787798	0.175769	0.0769468	0.144442	0.277889	0.272189	0.255954	0.283389	0.31118	0.172593	-0.015854	-0.0027702	0.228078
23	PerceivedEaseOfUse2	perceived_ease_of_use	0.287114	0.25663	0.359498	0.648522	0.248292	0.384568	0.416004	0.316422	0.127273	0.411048	0.568893	0.476783	0.210252	0.864948	0.483616	0.514291	0.107614	0.159407	0.017809	0.142954	0.228843	0.366531	0.260215	0.267755	0.27804	0.180646	0.00820933	-0.00695026	0.229141
24	PerceivedEaseOfUse3	perceived_ease_of_use	0.356856	0.307761	0.375368	0.553381	0.271281	0.326353	0.2763	0.272686	0.137149	0.283199	0.522311	0.401986	0.237233	0.808044	0.478375	0.444179	0.148023	0.264483	0.0309066	0.250963	0.253198	0.313888	0.233306	0.342315	0.272567	0.180157	-0.0424686	0.00395879	0.377476
25	InformationSatisfaction1	information_satisfaction	0.376448	0.429901	0.486488	0.558797	0.409386	0.441351	0.324163	0.328693	0.148072	0.36346	0.51132	0.387796	0.191281	0.579989	1	0.473407	0.115915	0.185349	0.0447702	0.173245	0.217824	0.281422	0.279052	0.314498	0.335921	0.226256	-0.0538286	-0.00707763	0.263006
26	PerceivedUsefulness1	perceived_usefulness	0.216785	0.209905	0.235974	0.367879	0.149452	0.231223	0.316448	0.264412	0.144399	0.255546	0.380758	0.241088	0.225766	0.455027	0.279009	0.575667	0.0932179	0.133352	-0.0140618	0.101349	0.127635	0.272718	0.244055	0.220732	0.240119	0.166725	-0.000559381	-0.0183311	0.1898
27	PerceivedUsefulness2	perceived_usefulness	0.321741	0.330775	0.3921	0.369277	0.302424	0.325646	0.285954	0.335875	0.219779	0.269424	0.408069	0.382322	0.248664	0.442163	0.379153	0.799703	0.223485	0.165902	0.0159611	0.17127	0.160657	0.184497	0.278457	0.312213	0.311582	0.268657	0.012707	0.08144	0.299307
28	PerceivedUsefulness3	perceived_usefulness	0.280939	0.289671	0.364168	0.360322	0.292641	0.286228	0.287705	0.230239	0.135565	0.240452	0.340181	0.359152	0.184673	0.393968	0.358667	0.774276	0.191512	0.160032	0.0371306	0.18774	0.177863	0.208606	0.264852	0.266345	0.274653	0.211215	0.0234059	0.0956807	0.250327
29	PerceivedUsefulness4	perceived_usefulness	0.302401	0.305353	0.422083	0.395157	0.302684	0.374656	0.341942	0.266995	0.184574	0.288778	0.375135	0.578724	0.250679	0.453418	0.390103	0.81735	0.289661	0.187177	0.0230706	0.205142	0.267945	0.208942	0.296029	0.298264	0.314779	0.288681	-0.00171369	0.140452	0.304066
30	PerceivedUsefulness5	perceived_usefulness	0.0150322	-0.111153	-0.0314888	0.0642655	-0.0243067	0.0409983	0.045573	-0.0352721	-0.0787554	0.0501071	0.0634868	0.0374002	0.110984	0.0902921	0.0311114	0.0895557	0.0373928	0.109536	0.024701	0.0572025	0.028068	0.15304	0.00828868	0.0421697	0.0609937	0.00929744	0.0547568	0.141289	0.0436292
31	Attitude1	attitude	0.10462	0.11714	0.0927456	0.121896	0.0754239	0.0415353	0.0916324	0.084334	0.0783577	0.113066	0.0854782	0.22303	-0.0189489	0.169353	0.169153	0.196001	0.296945	0.0129742	-0.0477828	0.129069	0.10054	0.105258	0.139818	0.148934	0.0686027	0.105901	-0.0414298	-0.0679614	0.084861
32	Attitude2	attitude	0.19795	-0.00678012	0.0817195	0.0608682	0.09161	0.0880609	0.0749285	0.0174893	0.0590177	0.0315046	0.0683779	0.110703	0.330221	0.0788059	0.0753943	0.178142	0.736773	0.194753	0.109614	0.240437	0.187748	0.103542	0.104621	0.0651757	0.176904	0.193739	0.000457543	0.513537	0.329819
33	Attitude3	attitude	0.126175	0.0398308	0.120505	0.0757689	0.0809304	0.104245	0.0631749	0.0263685	0.0647531	0.0691874	0.070808	0.0854961	0.299322	0.0875749	0.0492584	0.161101	0.553508	0.0660807	0.0474289	0.060622	0.107384	0.0684659	0.0774586	0.0364879	0.178879	0.123437	0.0960264	0.256353	0.142547
34	Attitude4	attitude	0.211987	0.0212853	0.0528594	0.00702738	0.0529215	0.0787184	0.0382425	0.0105532	0.123413	0.0126242	0.00573674	0.0787755	0.297335	0.00609328	-0.00157454	0.125917	0.689102	0.0788764	0.1017	0.078365	0.215396	0.0223418	0.0956851	0.0464267	0.130429	0.222828	0.0411976	0.433749	0.247673
35	Interpersonal1	interpersonal_influence	0.207031	0.118616	0.170934	0.223403	0.14293	0.142311	0.111475	0.091637	0.0437473	0.0971454	0.203085	0.1777	0.278488	0.241113	0.185349	0.224596	0.170325	1	0.318204	0.355275	0.156577	0.15756	0.123084	0.356871	0.215659	0.161493	0.000417938	0.171923	0.302947
36	Governmental1	governmental_influence	0.0538135	-0.0269188	0.0181411	0.0614411	0.0505104	0.020942	0.0800305	-0.0516596	-0.0137906	-0.000359208	0.0568824	0.0339469	0.226698	0.049225	0.0447702	0.0235274	0.104954	0.318204	1	0.170402	0.0717026	-0.0048744	0.0461588	0.191311	0.0870835	0.0147791	-0.0208622	0.0549255	0.123693
37	SubjectiveNorm1	subjective_norm	0.26089	0.103195	0.18131	0.156223	0.132845	0.0799557	0.133135	0.0487516	0.00215597	0.0711043	0.174038	0.207671	0.220628	0.216752	0.173245	0.228755	0.231998	0.355275	0.170402	1	0.12209	0.157232	0.177777	0.292622	0.165434	0.188699	-0.000674563	0.183685	0.424671
38	SelfEfficacy1	self_efficacy	0.177468	0.101296	0.195083	0.208429	0.170043	0.155403	0.201192	0.0352611	0.0961232	0.0742566	0.118698	0.244409	0.346433	0.305092	0.217824	0.251059	0.266708	0.156577	0.0717026	0.12209	1	0.143278	0.238165	0.128124	0.184391	0.219752	0.0173235	0.162781	0.318659
39	FacilitatingConditions1	facilitating_conditions	0.202502	0.112479	0.217351	0.291964	0.133182	0.220292	0.227816	0.134709	-0.0119659	0.270066	0.277165	0.258874	0.17785	0.386293	0.281422	0.297486	0.127541	0.15756	-0.0048744	0.157232	0.143278	1	0.278628	0.24242	0.197787	0.133549	-0.0447705	0.047492	0.169107
40	PerceivedBehavioural1	perceived_behavioural_control	0.229044	0.153402	0.239763	0.275866	0.204094	0.214676	0.226173	0.119883	0.0936379	0.205812	0.206889	0.283638	0.195987	0.302237	0.279052	0.361878	0.172956	0.123084	0.0461588	0.177777	0.238165	0.278628	1	0.205391	0.244384	0.225729	-0.0214797	0.0759725	0.258488
41	SituationalNormality1	situational_normality	0.294845	0.232794	0.291337	0.308494	0.24642	0.219954	0.176837	0.211784	0.123055	0.203384	0.348367	0.273625	0.217562	0.359608	0.314498	0.370876	0.118372	0.356871	0.191312	0.292622	0.128124	0.24242	0.205391	1	0.292107	0.231909	-0.0267353	0.0220306	0.293054
42	StructuralAssurance1	structural_assurance	0.316132	0.172017	0.258126	0.288211	0.233567	0.510954	0.264988	0.288327	0.205965	0.415831	0.519572	0.243509	0.20103	0.380036	0.336814	0.378013	0.168981	0.154642	0.0710104	0.109712	0.140443	0.214161	0.239727	0.247837	0.736887	0.303867	0.00740144	0.0795082	0.154289
43	StructuralAssurance2	structural_assurance	0.323793	0.142509	0.246801	0.148693	0.216096	0.251738	0.15295	0.147123	0.195382	0.204565	0.279093	0.176098	0.27242	0.221303	0.236162	0.278093	0.220907	0.193926	0.0724233	0.154888	0.160161	0.128162	0.175454	0.236306	0.885613	0.442309	0.115438	0.197103	0.177841
44	InstitutionalTrust1	institutional_trust	0.44129	0.129846	0.253121	0.165841	0.209264	0.291625	0.157803	0.160909	0.202548	0.218799	0.253267	0.245692	0.226572	0.215183	0.226256	0.31704	0.280894	0.161493	0.0147791	0.188699	0.219752	0.133549	0.225729	0.231909	0.467769	1	0.112794	0.209861	0.244105
45	PerceivedRisk1	perceived_risk	0.0271284	-0.0236631	0.00072661	-0.0313409	-0.0135335	0.0263948	-0.034768	0.00576341	0.086256	-0.00569072	-0.0202387	-0.0103557	0.0778639	-0.0562847	-0.086597	-0.0152321	0.0455134	-0.00890303	-0.0122758	-0.00561793	0.0160576	-0.0616481	-0.027147	-0.0540663	0.0716643	0.113347	0.942651	0.11387	0.0474738
46	PerceivedRisk2	perceived_risk	0.12353	0.0973873	0.0975023	0.0760215	0.0730224	0.0658894	0.0164537	0.0513578	0.0271722	0.0342771	0.0988293	0.00912436	0.0424709	0.067283	0.0389465	0.073023	0.00979862	0.0201691	-0.0304143	0.0101787	0.0127186	0.0102083	-0.000297676	0.0429802	0.0819586	0.0640059	0.700555	0.0422666	0.0707365
47	IntentionToAct1	intention_to_act	0.0812167	0.0070281	0.0602043	-0.0680252	0.0222671	0.0281252	0.00447218	-0.0377747	0.0859639	0.000537626	-0.0621911	0.014349	0.261454	-0.0770929	-0.0354569	0.0508529	0.302526	0.0514521	0.025478	0.0808022	0.109055	-0.0507182	0.0174826	-0.0367222	0.130441	0.135431	0.146567	0.749811	0.176748
48	IntentionToAct2	intention_to_act	0.194375	-0.0137827	0.0462988	0.0109762	0.0484916	0.0689483	0.0511729	0.00522415	0.0767257	0.056724	0.0102194	0.119908	0.379808	0.0432327	0.0117282	0.128461	0.554843	0.204386	0.059835	0.202763	0.157064	0.0956892	0.0934923	0.0523604	0.168898	0.205611	0.0555359	0.916624	0.310394
49	Behaviour1	behaviour	0.137964	0.162846	0.173007	0.156993	0.117088	0.167023	0.147448	0.291051	0.101221	0.219503	0.241373	0.155948	0.0335423	0.228167	0.161075	0.178427	-0.0351416	0.0193149	-0.0138422	0.0210412	-0.0548067	0.182626	0.086311	0.145667	0.152514	0.0804613	0.0312558	-0.0625901	-0.0340469
50	Behaviour2	behaviour	0.242777	0.115138	0.161661	0.240592	0.11804	0.116675	0.184742	0.0959411	0.0503736	0.0841452	0.227027	0.209119	0.290074	0.299682	0.216379	0.256118	0.281835	0.295195	0.0944819	0.37745	0.203823	0.177618	0.195412	0.249318	0.135975	0.1655	0.0124663	0.238075	0.720983
51	Behaviour3	behaviour	0.222336	0.0765129	0.15218	0.125416	0.140703	0.109396	0.112286	0.0695054	0.116596	0.0800975	0.0996646	0.199576	0.25692	0.137658	0.113119	0.206455	0.262498	0.159929	0.0806538	0.241688	0.172156	0.0879587	0.175285	0.130485	0.119629	0.168674	0.0260621	0.234867	0.688994
52	Behaviour4	behaviour	0.274941	0.140981	0.186819	0.168282	0.198044	0.127915	0.134553	0.088092	0.100252	0.106183	0.126842	0.231999	0.270979	0.190852	0.187133	0.236727	0.263918	0.204646	0.0515922	0.312125	0.203248	0.105708	0.187606	0.190735	0.156381	0.177394	0.0398902	0.230005	0.730982
53	Behaviour5	behaviour	0.226402	0.143205	0.179782	0.205572	0.143075	0.148948	0.127538	0.152197	0.123768	0.162739	0.180154	0.138046	0.21954	0.188226	0.16876	0.202741	0.114776	0.169691	0.0787713	0.168783	0.135944	0.101468	0.15315	0.235081	0.202725	0.185338	0.0424742	0.0840027	0.446106
54	Behaviour6	behaviour	0.189698	0.147884	0.228265	0.180612	0.223654	0.212091	0.138581	0.178887	0.188046	0.254669	0.270059	0.180066	0.181412	0.258147	0.220777	0.224157	0.105112	0.14933	-0.0391457	0.179725	0.187269	0.160758	0.12018	0.153686	0.213084	0.151046	-0.036201	0.0347803	0.3404
55	Behaviour7	behaviour	0.135827	0.172237	0.192444	0.253864	0.154805	0.106086	0.160952	0.134815	0.0291371	0.161019	0.318894	0.150535	0.134699	0.312176	0.222305	0.240456	-0.00523315	0.136953	0.0916903	0.109742	0.0516307	0.179904	0.102392	0.203993	0.0916621	0.0121826	-0.049002	-0.00301992	0.239619
56	Behaviour8	behaviour	0.0845983	0.105602	0.128054	0.158678	0.078143	0.113499	0.130386	0.138709	0.110052	0.0906301	0.241703	0.0985194	0.115434	0.241514	0.142001	0.177251	0.0397739	0.0801721	0.0755432	0.12657	0.0526663	0.0424561	0.0652142	0.163612	0.0851403	0.0516145	-0.00204651	0.0145367	0.206261
57	Behaviour9	behaviour	0.1904	0.120881	0.244506	0.216472	0.175987	0.103201	0.105751	0.0439983	0.0338099	-0.0214478	0.241093	0.148701	0.233865	0.270892	0.139681	0.305557	0.203519	0.180493	0.179803	0.183092	0.244767	0.115082	0.123253	0.226767	0.118177	0.100967	0.126929	0.132526	0.535856
58	Behaviour10	behaviour	0.241304	0.203306	0.265485	0.272239	0.202602	0.124218	0.0895971	0.111453	0.0406341	0.158205	0.233168	0.162262	0.165524	0.326838	0.271273	0.25546	0.202835	0.136965	0.0339001	0.274154	0.273505	0.112238	0.177685	0.205469	0.139118	0.175815	0.0538964	0.139639	0.623468
59	Behaviour11	behaviour	0.121151	0.0765711	0.125177	0.243087	0.134299	0.16972	0.102529	0.166638	0.142725	0.0885744	0.190458	0.0675205	0.15995	0.220537	0.224178	0.231618	0.0763193	0.143198	0.06834	0.0923697	0.155435	0.0729122	0.0862377	0.159461	0.15383	0.0914833	-0.0697833	-0.0233517	0.356244

## Sheet: table3-Fornell-Larcker Crit.
	information_reliability	completeness	accuracy	format	currency	system_reliability	flexibility	integration	accessibility	timeliness	system_quality	compatibility	awareness	perceived_ease_of_use	information_satisfaction	perceived_usefulness	attitude	interpersonal_influence	governmental_influence	subjective_norm	self_efficacy	facilitating_conditions	perceived_behavioural_control	situational_normality	structural_assurance	institutional_trust	perceived_risk	intention_to_act	behaviour
information_reliability	0.616
completeness	0.259771	1
accuracy	0.421392	0.512298	0.838
format	0.297309	0.367226	0.49745	0.928
currency	0.334899	0.411366	0.571377	0.381585	1
system_reliability	0.316348	0.317684	0.469464	0.438332	0.411286	1
flexibility	0.199961	0.217212	0.315048	0.360583	0.222457	0.344049	1
integration	0.250241	0.329955	0.286991	0.315203	0.252205	0.34318	0.258257	0.8
accessibility	0.207575	0.254281	0.187859	0.111226	0.20887	0.248658	0.170876	0.404362	1
timeliness	0.268832	0.248809	0.31617	0.34605	0.302444	0.465919	0.322479	0.395661	0.32912	1
system_quality	0.347472	0.357841	0.391287	0.539299	0.29617	0.446002	0.359794	0.404918	0.204657	0.412202	1
compatibility	0.267106	0.244919	0.351833	0.420329	0.25507	0.342184	0.348384	0.25336	0.178258	0.305509	0.371497	1
awareness	0.255432	0.0807666	0.172386	0.188858	0.139144	0.142355	0.194381	0.0989271	0.0637096	0.148647	0.209053	0.216614	0.693
perceived_ease_of_use	0.373734	0.369899	0.466428	0.700894	0.342881	0.4318	0.420029	0.349598	0.163794	0.403022	0.636797	0.506112	0.269268	0.826
information_satisfaction	0.376448	0.429901	0.486488	0.558797	0.409386	0.441351	0.324163	0.328693	0.148072	0.36346	0.51132	0.387796	0.191281	0.579989	1
perceived_usefulness	0.377156	0.372888	0.474772	0.500279	0.351841	0.413457	0.412375	0.363159	0.224406	0.354826	0.503844	0.535381	0.311915	0.585206	0.473407	0.67
attitude	0.279416	0.0585661	0.1432	0.105632	0.128195	0.134311	0.111551	0.0518637	0.133712	0.0861057	0.0954101	0.199952	0.412454	0.135397	0.115915	0.276401	0.594
interpersonal_influence	0.207031	0.118616	0.170934	0.223403	0.14293	0.142311	0.111475	0.091637	0.0437473	0.0971454	0.203085	0.1777	0.278488	0.241113	0.185349	0.224596	0.170325	1
governmental_influence	0.0538135	-0.0269188	0.0181411	0.0614411	0.0505104	0.020942	0.0800305	-0.0516596	-0.0137906	-0.000359208	0.0568824	0.0339469	0.226698	0.049225	0.0447702	0.0235274	0.104954	0.318204	1
subjective_norm	0.26089	0.103195	0.18131	0.156223	0.132845	0.0799557	0.133135	0.0487516	0.00215597	0.0711043	0.174038	0.207671	0.220628	0.216752	0.173245	0.228755	0.231998	0.355275	0.170402	1
self_efficacy	0.177468	0.101296	0.195083	0.208429	0.170043	0.155403	0.201192	0.0352611	0.0961232	0.0742566	0.118698	0.244409	0.346433	0.305092	0.217824	0.251059	0.266708	0.156577	0.0717026	0.12209	1
facilitating_conditions	0.202502	0.112479	0.217351	0.291964	0.133182	0.220292	0.227816	0.134709	-0.0119659	0.270066	0.277165	0.258874	0.17785	0.386293	0.281422	0.297486	0.127541	0.15756	-0.0048744	0.157232	0.143278	1
perceived_behavioural_control	0.229044	0.153402	0.239763	0.275866	0.204094	0.214676	0.226173	0.119883	0.0936379	0.205812	0.206889	0.283638	0.195987	0.302237	0.279052	0.361878	0.172956	0.123084	0.0461588	0.177777	0.238165	0.278628	1
situational_normality	0.294845	0.232794	0.291337	0.308494	0.24642	0.219954	0.176837	0.211784	0.123055	0.203384	0.348367	0.273625	0.217562	0.359608	0.314498	0.370876	0.118372	0.356871	0.191312	0.292622	0.128124	0.24242	0.205391	1
structural_assurance	0.388673	0.187294	0.304725	0.249088	0.270544	0.433065	0.240684	0.248017	0.242037	0.352222	0.456973	0.246713	0.29495	0.346579	0.335921	0.386383	0.242121	0.215659	0.0870835	0.165434	0.184391	0.197787	0.244384	0.292107	0.815
institutional_trust	0.441291	0.129846	0.253121	0.165841	0.209264	0.291625	0.157803	0.160909	0.202548	0.218799	0.253267	0.245692	0.226572	0.215183	0.226256	0.31704	0.280894	0.161493	0.0147791	0.188699	0.219752	0.133549	0.225729	0.231909	0.467769	1
perceived_risk	0.0668397	0.017231	0.0364728	0.00332004	0.0162337	0.0450387	-0.0213109	0.0234471	0.0779055	0.00814127	0.0204576	-0.00479232	0.0769323	-0.0195332	-0.0538286	0.0148968	0.0394359	0.000417938	-0.0208622	-0.000674563	0.0173235	-0.0447705	-0.0214797	-0.0267353	0.0865915	0.112794	0.83
intention_to_act	0.177743	-0.0069628	0.0603608	-0.0219931	0.0452271	0.062747	0.0393351	-0.0128488	0.0939391	0.0416525	-0.0199722	0.0938768	0.392637	-0.00244191	-0.00707763	0.116224	0.538551	0.171923	0.0549255	0.183685	0.162781	0.047492	0.0759725	0.0220306	0.180856	0.209861	0.105201	0.837
behaviour	0.350535	0.182136	0.279741	0.286102	0.238714	0.171202	0.188836	0.112501	0.115404	0.127734	0.253381	0.28349	0.377295	0.336178	0.263006	0.354819	0.36742	0.302947	0.123693	0.424671	0.318659	0.169107	0.258488	0.293054	0.203928	0.244105	0.0634168	0.304591	0.5

## Sheet: Cross-Loadings Medical Spec.
	name	block	information_reliability	completeness	accuracy	format	currency	system_reliability	flexibility	integration	accessibility	timeliness	system_quality	compatibility	awareness	perceived_ease_of_use	information_satisfaction	perceived_usefulness	attitude	interpersonal_influence	governmental_influence	subjective_norm	self_efficacy	facilitating_conditions	perceived_behavioural_control	situational_normality	structural_assurance	institutional_trust	perceived_risk	intention_to_act	behaviour
1	InformationReliability1	information_reliability	0.651438	0.22671	0.35037	0.162032	0.248439	0.219613	0.129551	0.132749	0.0620495	0.188286	0.191867	0.193182	0.1669	0.206485	0.182768	0.255565	0.143078	0.194761	0.0921072	0.154916	0.131573	0.0902431	0.132092	0.168829	0.247746	0.282899	0.0166547	0.0559804	0.158611
2	InformationReliability2	information_reliability	0.348446	0.182712	0.198565	0.0378047	0.182362	0.156427	0.0806224	0.0636013	0.0745271	0.0679722	0.120922	0.00559733	0.0842253	0.0621598	0.0849194	0.139985	0.0624223	0.0413059	-0.102906	0.0995404	-0.0547721	0.0209798	-0.057655	0.00506955	0.17543	0.0631004	0.209101	0.0830253	0.0931793
3	InformationReliability3	information_reliability	0.58482	0.168383	0.288245	0.173737	0.167849	0.231487	0.119709	0.108386	0.101235	0.0925166	0.199271	0.180436	0.242403	0.190215	0.17062	0.233559	0.259985	0.114973	0.115728	0.101158	0.184894	0.112658	0.159699	0.151014	0.219745	0.312936	-0.0071278	0.093065	0.248417
4	InformationReliability4	information_reliability	0.752128	0.223247	0.233342	0.28068	0.259579	0.263237	0.157064	0.293915	0.257924	0.27944	0.351886	0.180511	0.28709	0.376239	0.300462	0.273224	0.121057	0.144608	0.00756048	0.162325	0.1115	0.163175	0.13048	0.280582	0.324364	0.210327	0.0733758	0.0439213	0.313536
5	Completeness1	completeness	0.321989	1	0.572026	0.36489	0.447529	0.350881	0.253774	0.358294	0.294155	0.272251	0.402389	0.178957	0.0970276	0.374128	0.418756	0.358403	0.062985	0.0884902	-0.0388551	0.119107	0.158279	0.0890768	0.196629	0.224701	0.228095	0.13282	-0.0278997	-0.0173508	0.189008
6	Accuracy1	accuracy	0.364416	0.58584	0.880406	0.472367	0.429374	0.437461	0.31592	0.314297	0.172544	0.250267	0.425651	0.346483	0.180654	0.468671	0.490197	0.49227	0.155776	0.116498	0.010942	0.132109	0.255694	0.240036	0.307064	0.254734	0.263599	0.247115	-0.0133728	0.0113016	0.294038
7	Accuracy2	accuracy	0.355728	0.372207	0.822904	0.442625	0.521932	0.447959	0.272165	0.253522	0.215104	0.269757	0.342553	0.304295	0.169042	0.376536	0.409133	0.439353	0.157629	0.167426	0.058942	0.130001	0.14162	0.180496	0.220774	0.210977	0.261965	0.228722	0.0291091	-0.00370775	0.205648
8	Format1	format	0.288046	0.331016	0.51637	0.934423	0.334489	0.451715	0.412684	0.318229	0.165831	0.377392	0.561361	0.477693	0.219833	0.710184	0.571771	0.546042	0.0917373	0.183687	0.131403	0.0964817	0.18951	0.313335	0.360401	0.267399	0.211247	0.149618	-0.00602123	-0.0364038	0.287412
9	Format2	format	0.286663	0.347412	0.479866	0.922577	0.332369	0.40406	0.370219	0.316447	0.185931	0.408223	0.555898	0.423589	0.206042	0.636068	0.527835	0.485209	0.0622082	0.160007	0.132891	0.119067	0.162211	0.269873	0.313077	0.289775	0.225667	0.167268	-0.0596531	-0.0218912	0.296886
10	Currency1	currency	0.353115	0.447529	0.551927	0.359059	1	0.428101	0.241406	0.264569	0.255468	0.305599	0.333122	0.205041	0.100413	0.333019	0.408037	0.349522	0.0979434	0.0500496	0.0272835	0.128324	0.144339	0.131783	0.227195	0.190775	0.271209	0.166476	-0.0129348	-0.0324763	0.204544
11	SystemReliability1	system_reliability	0.362571	0.350881	0.517692	0.461745	0.428101	1	0.422055	0.406874	0.315441	0.46735	0.519137	0.374507	0.192854	0.502994	0.463011	0.49657	0.119203	0.0909977	0.00834532	0.0718391	0.210117	0.273742	0.255243	0.192477	0.480213	0.296821	-0.0273083	0.00799318	0.225867
12	Flexibility1	flexibility	0.206865	0.253774	0.346522	0.422401	0.241406	0.422055	1	0.290059	0.229856	0.350604	0.419523	0.399664	0.2185	0.452052	0.366337	0.463537	0.131141	0.111955	0.0537166	0.12721	0.23444	0.242421	0.262301	0.211033	0.274988	0.180403	-0.0195801	0.0538705	0.288135
13	Integration1	integration	0.175678	0.24849	0.197478	0.186438	0.212541	0.265216	0.200385	0.787176	0.341981	0.37571	0.356748	0.195593	0.0800227	0.244045	0.208316	0.222418	0.0481418	0.0897598	0.0166643	0.0419475	0.00206708	0.0953034	0.0307277	0.153729	0.211915	0.0954794	0.0791777	0.00162376	0.0868451
14	Integration2	integration	0.285039	0.328382	0.339215	0.358635	0.216373	0.388154	0.266546	0.832369	0.401198	0.366332	0.396983	0.26588	0.116971	0.388249	0.347178	0.438144	0.142234	0.0205071	-0.042218	0.0196987	0.124014	0.144541	0.167744	0.210449	0.266237	0.180632	-0.0126311	0.0345619	0.18053
15	Accessibility1	accessibility	0.237002	0.294155	0.224649	0.188944	0.255468	0.315441	0.229856	0.460148	1	0.404824	0.377314	0.160556	0.0997275	0.278292	0.238616	0.275037	0.152171	0.0696619	-0.0653463	0.0100185	0.143376	0.0726103	0.0942002	0.185637	0.327389	0.161874	0.0220222	0.0684545	0.17383
16	Timeliness1	timeliness	0.294952	0.272251	0.303348	0.422285	0.305599	0.46735	0.350604	0.457189	0.404824	1	0.494095	0.330672	0.189175	0.468253	0.430357	0.386164	0.0802303	0.121698	0.0779707	0.0687217	0.108143	0.282175	0.224924	0.206454	0.341239	0.231586	-0.0208542	-0.00267889	0.225722
17	SystemQuality1	system_quality	0.390085	0.402389	0.454023	0.601611	0.333122	0.519137	0.419523	0.466029	0.377314	0.494095	1	0.385308	0.232693	0.684358	0.565566	0.530034	0.0917597	0.144896	0.068968	0.107085	0.137673	0.312011	0.278957	0.334638	0.40725	0.243029	0.0427244	-0.0258964	0.288904
18	Compatibility1	compatibility	0.254638	0.178957	0.383133	0.486383	0.205041	0.374507	0.399664	0.286829	0.160556	0.330672	0.385308	1	0.200186	0.54995	0.375228	0.560809	0.197168	0.141734	0.102333	0.132362	0.266052	0.329604	0.302696	0.243419	0.233994	0.226823	-0.0335417	0.048558	0.289444
19	Awareness1	awareness	0.256672	0.0688954	0.172755	0.212629	0.131505	0.173721	0.150377	0.0576976	0.0143962	0.156473	0.218057	0.1452	0.743953	0.309565	0.160584	0.212215	0.230525	0.254277	0.258872	0.177411	0.14579	0.173392	0.114736	0.177263	0.305642	0.14647	0.135059	0.0702025	0.264623
20	Awareness2	awareness	0.139307	-0.028854	0.00687897	-0.0519186	-0.0410861	0.0576624	0.0551956	0.0165872	0.0718094	0.0272298	-0.00283143	0.00491665	0.38658	0.00145926	-0.00889294	0.100438	0.505841	0.114407	0.10441	0.176936	0.0847325	0.0271768	0.0468907	-0.0224184	0.184774	0.146918	0.0415741	0.619803	0.227586
21	Awareness3	awareness	0.296963	0.109292	0.185824	0.214537	0.0709449	0.147172	0.2061	0.141472	0.118781	0.165729	0.197404	0.199715	0.851751	0.310235	0.216905	0.276302	0.239595	0.25937	0.160911	0.139523	0.37595	0.172322	0.262705	0.214491	0.203052	0.160818	-0.0135596	0.162335	0.354971
22	PerceivedEaseOfUse1	perceived_ease_of_use	0.327019	0.348627	0.461169	0.54711	0.360869	0.436262	0.34754	0.278008	0.252669	0.331698	0.5204	0.417684	0.280478	0.812525	0.50722	0.573801	0.0964551	0.169577	0.11331	0.0956604	0.308687	0.302823	0.351843	0.297726	0.329907	0.19458	-0.0233754	0.014629	0.239246
23	PerceivedEaseOfUse2	perceived_ease_of_use	0.309894	0.281459	0.387261	0.677257	0.223445	0.420197	0.4398	0.338309	0.22528	0.427499	0.622495	0.525335	0.314637	0.875703	0.518162	0.54992	0.155042	0.192898	0.145601	0.100511	0.260388	0.418973	0.343557	0.286889	0.303947	0.197569	0.0173472	0.0441662	0.293218
24	PerceivedEaseOfUse3	perceived_ease_of_use	0.352104	0.29824	0.388681	0.560727	0.242306	0.384865	0.317699	0.363999	0.209217	0.39691	0.542464	0.404652	0.268085	0.776375	0.484484	0.427723	0.0758419	0.213626	0.134669	0.244986	0.219081	0.341744	0.269256	0.33124	0.227389	0.197596	-0.0971013	-0.0263666	0.406404
25	InformationSatisfaction1	information_satisfaction	0.337263	0.418756	0.530665	0.592935	0.408037	0.463011	0.366337	0.347054	0.238616	0.430357	0.565566	0.375228	0.215525	0.611333	1	0.507316	0.0583814	0.172608	0.113098	0.127931	0.243418	0.370021	0.378625	0.345617	0.352921	0.224585	-0.054455	-0.100188	0.303227
26	PerceivedUsefulness1	perceived_usefulness	0.217022	0.152285	0.233899	0.355072	0.137781	0.229656	0.312403	0.260177	0.247916	0.233426	0.345671	0.248135	0.252406	0.411861	0.291096	0.544995	0.122841	0.116099	-0.0233984	0.0360844	0.203287	0.261581	0.22013	0.21225	0.238948	0.214105	-0.0446021	0.00202506	0.22373
27	PerceivedUsefulness2	perceived_usefulness	0.341627	0.333968	0.4764	0.439412	0.311376	0.461438	0.382677	0.377451	0.235517	0.335429	0.464779	0.386531	0.23793	0.51691	0.424474	0.8196	0.181035	0.103451	0.0598512	0.127807	0.219847	0.229559	0.308055	0.291489	0.34409	0.283369	0.00542462	0.0269855	0.280784
28	PerceivedUsefulness3	perceived_usefulness	0.251536	0.336652	0.443482	0.428223	0.346454	0.320646	0.290304	0.291215	0.172567	0.26385	0.37499	0.390103	0.19497	0.441356	0.398917	0.785668	0.168601	0.132883	0.068324	0.13537	0.199808	0.245034	0.297531	0.255317	0.256069	0.137734	0.033979	0.0726861	0.235636
29	PerceivedUsefulness4	perceived_usefulness	0.327505	0.256442	0.475326	0.447362	0.251206	0.453205	0.403588	0.31419	0.185999	0.320197	0.40774	0.622118	0.236899	0.524679	0.403453	0.839073	0.255908	0.149755	0.11969	0.176873	0.306196	0.26755	0.304913	0.258705	0.32599	0.322521	-0.0046411	0.138488	0.317038
30	PerceivedUsefulness5	perceived_usefulness	-0.0886728	-0.167344	-0.0880735	0.0391542	-0.0669999	-0.00432668	-0.0266744	-0.0177789	-0.0582772	0.0105172	-0.030539	0.0561223	0.00227957	0.0259396	0.0175742	-0.055404	0.0332809	0.0949348	0.0532713	0.0225326	-0.0384085	0.101912	0.0273135	-0.0310007	-0.014482	-0.0943689	0.120611	0.221092	0.0364336
31	Attitude1	attitude	0.117116	0.143973	0.171536	0.186549	0.113824	0.0688553	0.140338	0.131038	0.00664936	0.132471	0.145531	0.192651	-0.0516258	0.195644	0.216947	0.218743	0.105907	0.0217942	0.0601888	0.0772326	0.0967438	0.166299	0.151171	0.207334	0.0199728	0.0945736	-0.119484	-0.268455	0.0373393
32	Attitude2	attitude	0.145733	-0.00537087	0.0901753	0.0162092	0.0256957	0.048279	0.0730546	0.036164	0.0788858	0.034869	0.0147639	0.10032	0.281712	0.0761102	-0.00369775	0.103738	0.717154	0.207952	0.145562	0.287713	0.169783	0.0910651	0.0594469	0.0310868	0.154927	0.143815	0.00728711	0.499267	0.305423
33	Attitude3	attitude	0.169306	0.0531707	0.123479	0.0584314	0.108609	0.143169	0.0774964	0.10542	0.136253	0.0693027	0.0991773	0.081801	0.292138	0.0767574	0.0356408	0.183054	0.600973	0.0769709	0.000634085	0.108718	0.123461	0.0492684	0.0596209	0.0105898	0.27177	0.193069	0.150438	0.250019	0.164861
34	Attitude4	attitude	0.0898122	0.00860286	0.0607561	-0.00580158	0.00508545	0.0130902	0.0322457	0.0352915	0.0914704	-0.0181687	-0.00312853	0.109911	0.21174	0.00619185	-0.0301391	0.0967115	0.597881	0.105815	0.138504	0.0396288	0.184943	0.00203717	0.0663721	-0.00732335	0.119217	0.142799	-0.0134577	0.343367	0.167514
35	Interpersonal1	interpersonal_influence	0.215357	0.0884902	0.163497	0.185543	0.0500496	0.0909977	0.111955	0.0657047	0.0696619	0.121698	0.144896	0.141734	0.317366	0.231621	0.172608	0.16844	0.213463	1	0.428427	0.337292	0.170913	0.172853	0.0800427	0.349669	0.154817	-0.0033965	-0.0588764	0.153301	0.350237
36	Governmental1	governmental_influence	0.0634725	-0.0388551	0.0383714	0.142255	0.0272835	0.00834532	0.0537166	-0.0176928	-0.0653463	0.0779707	0.068968	0.102333	0.254332	0.159435	0.113098	0.081519	0.164659	0.428427	1	0.193262	0.0889524	0.00736798	0.0223771	0.226865	0.110765	0.0345441	-0.156314	0.0454577	0.165248
37	SubjectiveNorm1	subjective_norm	0.216683	0.119107	0.153527	0.115558	0.128324	0.0718391	0.12721	0.037275	0.0100185	0.0687217	0.107085	0.132362	0.217501	0.17117	0.127931	0.16392	0.2625	0.337292	0.193262	1	0.115335	0.132167	0.153786	0.197124	0.136778	0.133682	-0.116405	0.188009	0.427461
38	SelfEfficacy1	self_efficacy	0.177995	0.158279	0.238571	0.189942	0.144339	0.210117	0.23444	0.0817473	0.143376	0.108143	0.137673	0.266052	0.331736	0.320312	0.243418	0.310416	0.265798	0.170913	0.0889524	0.115335	1	0.181947	0.273576	0.163251	0.216338	0.17165	-0.0705761	0.106194	0.2872
39	FacilitatingConditions1	facilitating_conditions	0.18238	0.0890768	0.249283	0.314914	0.131783	0.273742	0.242421	0.149494	0.0726103	0.282175	0.312011	0.329604	0.201689	0.433106	0.370021	0.333015	0.122821	0.172853	0.00736798	0.132167	0.181947	1	0.310425	0.272316	0.212812	0.105354	-0.045302	0.00486135	0.199399
40	PerceivedBehavioural1	perceived_behavioural_control	0.180638	0.196629	0.313502	0.363595	0.227195	0.255243	0.262301	0.126875	0.0942002	0.224924	0.278957	0.302696	0.235263	0.393144	0.378625	0.377975	0.132284	0.0800427	0.0223771	0.153786	0.273576	0.310425	1	0.187396	0.228053	0.203705	-0.0884808	0.0123677	0.246538
41	SituationalNormality1	situational_normality	0.297958	0.224701	0.274894	0.299482	0.190775	0.192477	0.211033	0.226397	0.185637	0.206454	0.334638	0.243419	0.21903	0.367711	0.345617	0.338321	0.0753162	0.349669	0.226865	0.197124	0.163251	0.272316	0.187396	1	0.252126	0.123825	-0.0831633	-0.0259343	0.349252
42	StructuralAssurance1	structural_assurance	0.365441	0.23726	0.27365	0.316585	0.220758	0.58119	0.296888	0.354469	0.34668	0.479323	0.504594	0.29947	0.25166	0.41499	0.365656	0.410934	0.187572	0.132637	0.0715118	0.109067	0.17965	0.235121	0.245279	0.225569	0.730768	0.325218	-0.00881924	0.0723414	0.212387
43	StructuralAssurance2	structural_assurance	0.313957	0.149587	0.234699	0.10285	0.221349	0.257027	0.172648	0.161923	0.210354	0.135625	0.209675	0.113707	0.271507	0.195534	0.232474	0.252001	0.252119	0.121662	0.10362	0.113239	0.174045	0.129811	0.143843	0.191353	0.875135	0.458797	0.134777	0.167769	0.190517
44	InstitutionalTrust1	institutional_trust	0.36603	0.13282	0.279483	0.170221	0.166476	0.296821	0.180403	0.173036	0.161874	0.231586	0.243029	0.226823	0.208944	0.238148	0.224585	0.321395	0.263279	-0.0033965	0.0345441	0.133682	0.17165	0.105354	0.203705	0.123825	0.494801	1	0.0395689	0.151697	0.198922
45	PerceivedRisk1	perceived_risk	0.00359172	-0.0916139	-0.0501627	-0.0697404	-0.0886729	-0.0417994	-0.0564821	-0.0049134	-0.0154348	-0.0660711	-0.0120488	-0.0723029	0.0397514	-0.0953437	-0.0968137	-0.0493937	0.0498692	-0.0781351	-0.154778	-0.0981634	-0.0806438	-0.0352557	-0.126904	-0.12577	0.0452284	0.0180258	0.923415	0.120117	-0.0461375
46	PerceivedRisk2	perceived_risk	0.210913	0.113381	0.117365	0.0540913	0.144705	0.0155	0.0639891	0.104252	0.0855117	0.0799474	0.130207	0.0608458	0.0880499	0.100299	0.0577578	0.100547	-0.00891503	0.00951702	-0.0797719	-0.0935053	-0.0145551	-0.0422678	0.0332116	0.0441647	0.139065	0.0623836	0.643479	0.00688123	-0.0119112
47	IntentionToAct1	intention_to_act	0.098652	0.0380857	0.0225864	-0.00706552	0.00715232	-0.000386597	0.0496921	0.0324987	0.0727167	-0.0095297	-0.035298	0.021754	0.139629	-0.00640508	-0.0717438	0.0578933	0.263215	0.0400724	-0.0731924	0.0499977	0.0878028	-0.0614296	-0.0188586	-0.0122246	0.161596	0.153266	0.129489	0.748602	0.133944
48	IntentionToAct2	intention_to_act	0.0744971	-0.0464343	-0.00633871	-0.0390564	-0.0486123	0.0111442	0.0438752	0.0125324	0.050037	0.00203352	-0.0142775	0.0533064	0.302157	0.0263178	-0.0939444	0.0866718	0.52088	0.185376	0.105775	0.226836	0.0925541	0.0433228	0.0281483	-0.0281085	0.118171	0.115587	0.0580655	0.918271	0.241138
49	Behaviour1	behaviour	0.184786	0.161642	0.153598	0.238153	0.127684	0.249809	0.167227	0.331371	0.189429	0.274773	0.351151	0.211141	0.0230139	0.281448	0.230489	0.179846	-0.0420997	0.036911	0.0227407	-0.0107356	-0.0603436	0.220359	0.125759	0.15579	0.112072	0.0264157	0.0330837	-0.0628132	0.00619636
50	Behaviour2	behaviour	0.228315	0.129502	0.199411	0.276248	0.0976852	0.150925	0.244525	0.11022	0.103907	0.13331	0.224112	0.230235	0.318653	0.318943	0.226467	0.270744	0.318168	0.325371	0.0903854	0.399908	0.238104	0.219726	0.203547	0.290097	0.188619	0.167413	-0.0413817	0.225555	0.813986
51	Behaviour3	behaviour	0.258889	0.1284	0.199958	0.184864	0.133729	0.16649	0.181804	0.120103	0.140896	0.193562	0.206409	0.233421	0.28415	0.242903	0.180985	0.241541	0.195869	0.153004	0.0870902	0.170565	0.208707	0.178762	0.201154	0.177048	0.136337	0.115337	-0.0003277	0.112008	0.599816
52	Behaviour4	behaviour	0.316766	0.141074	0.228114	0.202271	0.206015	0.181184	0.196567	0.0894355	0.0999144	0.145357	0.114369	0.229772	0.26935	0.239197	0.223671	0.253901	0.260134	0.247553	0.0981055	0.363869	0.178685	0.149908	0.198858	0.211471	0.120529	0.117677	-0.0307266	0.141387	0.668937
53	Behaviour5	behaviour	0.257967	0.0977139	0.16152	0.194503	0.108277	0.104073	0.196658	0.113314	0.0977416	0.190013	0.145334	0.140129	0.227498	0.171372	0.185284	0.200976	0.118717	0.147104	0.136445	0.171075	0.16059	0.108669	0.125602	0.249367	0.223318	0.148403	-0.0350505	0.113752	0.522273
54	Behaviour6	behaviour	0.236707	0.164259	0.234499	0.25727	0.229224	0.284695	0.197145	0.228383	0.226654	0.256147	0.340251	0.216161	0.185422	0.322579	0.281775	0.255568	0.118915	0.157258	-0.000658287	0.163281	0.157902	0.177031	0.166785	0.19279	0.19838	0.127819	-0.0545447	0.0237955	0.430539
55	Behaviour7	behaviour	0.211244	0.18158	0.206813	0.23852	0.174904	0.185524	0.181547	0.213566	0.12706	0.253715	0.360641	0.16816	0.188502	0.314729	0.250213	0.229416	0.104816	0.214242	0.163183	0.132	0.0574547	0.108462	0.139014	0.240647	0.179018	0.072779	0.0112977	0.0805674	0.471865
56	Behaviour8	behaviour	0.143886	0.105601	0.165364	0.103155	0.11284	0.163045	0.0656132	0.191575	0.195732	0.0775648	0.22726	0.104181	0.15984	0.164496	0.130553	0.145332	0.110836	0.110343	0.108763	0.147039	0.0806814	-0.0652714	0.0194933	0.143486	0.078814	0.0622693	-0.00171302	0.0828982	0.39814

## Sheet: Cross-Loadings Nurses
	name	block	information_reliability	completeness	accuracy	format	currency	system_reliability	flexibility	integration	accessibility	timeliness	system_quality	compatibility	awareness	perceived_ease_of_use	information_satisfaction	perceived_usefulness	attitude	interpersonal_influence	governmental_influence	subjective_norm	self_efficacy	facilitating_conditions	perceived_behavioural_control	situational_normality	structural_assurance	institutional_trust	perceived_risk	intention_to_act	behaviour
1	InformationReliability1	information_reliability	0.738263	0.184323	0.357334	0.172536	0.260849	0.180038	0.0937934	0.117885	0.111674	0.168688	0.190243	0.210677	0.258143	0.257942	0.228474	0.308341	0.290854	0.176538	0.0440368	0.271118	0.259699	0.156349	0.171342	0.238878	0.250151	0.514222	0.0691517	0.276782	0.290235
2	InformationReliability2	information_reliability	0.525761	0.078144	0.203543	-0.0106796	0.13244	0.23824	0.124201	0.101495	0.115394	0.19745	0.0678644	0.149576	0.195405	0.0558983	0.171021	0.130327	0.147326	0.0834489	0.132785	0.0101837	0.144463	0.144395	0.203933	0.0168128	0.227329	0.176746	0.000488304	0.272199	0.0840507
3	InformationReliability3	information_reliability	0.585154	0.111815	0.262788	0.170603	0.20426	0.178777	0.149352	0.107493	0.14544	0.0858572	0.157688	0.207026	0.337334	0.176663	0.180043	0.219673	0.353334	0.175742	0.0710177	0.220878	0.323736	0.0577521	0.209696	0.156108	0.21511	0.385413	0.101122	0.380834	0.409081
4	InformationReliability4	information_reliability	0.69745	0.216839	0.331144	0.246397	0.211127	0.241493	0.147697	0.295792	0.201598	0.258307	0.341642	0.175238	0.150876	0.320142	0.349623	0.253536	0.0271148	0.0786085	-0.00373428	0.183657	-0.0181481	0.192246	0.187889	0.273575	0.32161	0.299185	0.0489261	-0.0158927	0.174487
5	Completeness1	completeness	0.249134	1	0.540678	0.412185	0.437381	0.282512	0.272036	0.3657	0.289858	0.24711	0.390794	0.291335	0.122099	0.419009	0.49332	0.378282	0.0516132	0.132111	-0.119373	0.106161	0.0933776	0.124034	0.140386	0.235389	0.208917	0.167884	0.046422	0.0278364	0.118178
6	Accuracy1	accuracy	0.4115	0.473297	0.840957	0.417429	0.468606	0.268003	0.303738	0.2864	0.149859	0.226551	0.371891	0.369124	0.219329	0.47918	0.474493	0.458073	0.133752	0.174523	0.105544	0.240816	0.184864	0.207495	0.179713	0.312091	0.217921	0.206692	0.0348879	0.112542	0.197238
7	Accuracy2	accuracy	0.357374	0.430824	0.832103	0.477151	0.506383	0.419262	0.231948	0.354338	0.207508	0.336698	0.363155	0.27222	0.172065	0.37317	0.462927	0.358157	0.106156	0.195465	-0.0783764	0.167591	0.0670908	0.197408	0.131441	0.33171	0.265135	0.25933	-0.0176661	0.0418747	0.163263
8	Format1	format	0.242056	0.394108	0.504142	0.921691	0.401383	0.367748	0.334755	0.364064	0.129537	0.348036	0.505502	0.36601	0.179496	0.602728	0.514159	0.45111	0.128613	0.18877	-0.0978207	0.130266	0.172272	0.184482	0.201588	0.281392	0.20562	0.182988	-0.0397487	-0.0299408	0.17864
9	Format2	format	0.223068	0.360206	0.47394	0.9106	0.418155	0.352611	0.32323	0.29717	0.116341	0.313486	0.460555	0.350164	0.210553	0.573629	0.482603	0.415687	0.162417	0.177823	0.00383466	0.135784	0.194816	0.197126	0.188322	0.300412	0.219697	0.204007	-0.00144187	0.00191968	0.221345
10	Currency1	currency	0.317278	0.437381	0.582442	0.4469	1	0.348058	0.232212	0.311498	0.180194	0.315608	0.311263	0.309648	0.203356	0.427532	0.500471	0.394285	0.111503	0.209315	0.0154665	0.176509	0.187678	0.130963	0.167535	0.338045	0.218861	0.221444	0.0573084	0.0594046	0.220288
11	SystemReliability1	system_reliability	0.32659	0.282512	0.409642	0.393333	0.348058	1	0.370867	0.417836	0.256035	0.512541	0.39402	0.303815	0.208953	0.359874	0.456898	0.364987	0.181642	0.266938	0.0717247	0.132103	0.0883649	0.2693	0.1924	0.278379	0.363642	0.282541	0.0780006	0.139698	0.191433
12	Flexibility1	flexibility	0.199409	0.272036	0.320691	0.359235	0.232212	0.370867	1	0.271442	0.18632	0.328223	0.38124	0.391457	0.244885	0.414254	0.350062	0.411523	0.153204	0.136166	0.170838	0.12163	0.181125	0.235913	0.202056	0.214324	0.219437	0.189854	-0.0172677	0.0491412	0.136412
13	Integration1	integration	0.145963	0.226109	0.198752	0.163048	0.155284	0.197085	0.0865427	0.699683	0.202704	0.252973	0.274771	0.0314135	-0.00263249	0.156368	0.167518	0.0919211	-0.106574	0.00968993	-0.131135	-0.00928138	-0.118559	0.0412022	-0.00501827	0.0946132	0.157632	0.0570587	0.0503835	-0.0365426	0.0297549
14	Integration2	integration	0.273546	0.343193	0.383433	0.379192	0.31659	0.431955	0.307595	0.885528	0.381484	0.421613	0.422552	0.279684	0.145263	0.378265	0.404555	0.420301	0.10187	0.138815	-0.00780633	0.158401	0.0320578	0.197953	0.178707	0.276827	0.284068	0.221545	-0.00290059	0.0462229	0.126541
15	Accessibility1	accessibility	0.2335	0.289858	0.213162	0.134394	0.180194	0.256035	0.18632	0.382911	1	0.323204	0.206269	0.16503	0.0889512	0.156851	0.224084	0.219606	0.0951917	0.124991	0.00346439	0.0701207	0.0521134	0.0382085	0.0753616	0.201619	0.254701	0.212394	0.0768634	0.0755791	0.178904
16	Timeliness1	timeliness	0.292992	0.24711	0.335824	0.361563	0.315608	0.512541	0.328223	0.437232	0.323204	1	0.405295	0.301054	0.170977	0.365663	0.377261	0.363762	0.117597	0.149182	0.0386543	0.124583	-0.0189572	0.314156	0.131414	0.251008	0.372023	0.225589	0.0227842	0.074729	0.107825
17	SystemQuality1	system_quality	0.333848	0.390794	0.439378	0.527915	0.311263	0.39402	0.38124	0.448506	0.206269	0.405295	1	0.410965	0.227814	0.61753	0.485764	0.483934	0.156096	0.252568	0.0227056	0.193224	0.148177	0.255162	0.171948	0.378677	0.50479	0.284207	-0.00737857	0.0222764	0.196588
18	Compatibility1	compatibility	0.283414	0.291335	0.384025	0.391061	0.309648	0.303815	0.391457	0.223879	0.16503	0.301054	0.410965	1	0.269535	0.493198	0.396503	0.543966	0.248168	0.133092	-0.0785126	0.247881	0.221491	0.241925	0.254465	0.29418	0.248613	0.257531	0.0178515	0.130827	0.290363
19	Awareness1	awareness	0.15645	0.0625127	0.14502	0.155741	0.156018	0.129016	0.185012	0.0696269	-0.0476885	0.115367	0.157755	0.203837	0.716556	0.232148	0.170234	0.239907	0.230084	0.101308	0.140908	0.0506926	0.290087	0.117781	0.0958838	0.149	0.193705	0.131701	0.0534016	0.111649	0.13071
20	Awareness2	awareness	0.287749	0.0972585	0.158051	0.0763938	0.121479	0.203869	0.0967511	0.0944581	0.15398	0.126747	0.101917	0.169842	0.591199	0.107135	0.134871	0.216836	0.54211	0.237154	0.0830539	0.187254	0.246984	0.129251	0.16952	0.201466	0.232076	0.344116	0.0274926	0.646201	0.385791
21	Awareness3	awareness	0.274343	0.0986488	0.189904	0.202846	0.151261	0.121203	0.222761	0.0668482	0.0872952	0.121693	0.210297	0.196204	0.791765	0.259546	0.194407	0.281443	0.211265	0.193611	0.175738	0.118453	0.330355	0.150767	0.191974	0.215487	0.237936	0.153956	-0.015823	0.164571	0.298741
22	PerceivedEaseOfUse1	perceived_ease_of_use	0.294965	0.371848	0.46507	0.518609	0.398624	0.265369	0.31928	0.281914	0.101916	0.244532	0.490596	0.349339	0.20761	0.82406	0.437195	0.471217	0.118259	0.225125	0.149567	0.182682	0.257578	0.202654	0.192175	0.286567	0.261392	0.162118	-0.0372128	0.00079733	0.195199
23	PerceivedEaseOfUse2	perceived_ease_of_use	0.274715	0.290004	0.411656	0.628958	0.324657	0.381462	0.425158	0.339274	0.120864	0.408401	0.571739	0.488762	0.228688	0.859974	0.468636	0.504123	0.182212	0.185199	0.00316726	0.133494	0.227688	0.35096	0.200123	0.330576	0.296548	0.254231	-0.0055093	-0.000653618	0.204345
24	PerceivedEaseOfUse3	perceived_ease_of_use	0.293489	0.380103	0.383373	0.421559	0.335793	0.227518	0.264298	0.254953	0.164947	0.232042	0.450892	0.365096	0.281604	0.776681	0.441506	0.425635	0.217335	0.203547	-0.0152056	0.23192	0.296547	0.184492	0.178815	0.326319	0.223785	0.185827	-0.0406521	0.0879946	0.29386
25	InformationSatisfaction1	information_satisfaction	0.388459	0.49332	0.560351	0.544439	0.500471	0.456898	0.350062	0.383053	0.224084	0.377261	0.485764	0.396503	0.238652	0.547477	1	0.471	0.164715	0.210569	-0.0332361	0.170874	0.224508	0.226431	0.232184	0.351737	0.33687	0.234117	-0.0418865	0.0694941	0.229149
26	PerceivedUsefulness1	perceived_usefulness	0.239981	0.180251	0.237919	0.329713	0.211259	0.231011	0.312777	0.231733	0.169392	0.311665	0.346912	0.234692	0.228171	0.438945	0.233327	0.581611	0.144237	0.151469	0.0706945	0.106881	0.0971666	0.313843	0.260411	0.205531	0.261622	0.196169	-0.0165847	-0.0310723	0.144634
27	PerceivedUsefulness2	perceived_usefulness	0.286538	0.360448	0.407982	0.3592	0.30974	0.26678	0.296507	0.35777	0.226231	0.271962	0.408319	0.396736	0.265171	0.454615	0.401336	0.814773	0.224835	0.197918	-0.021935	0.205258	0.173347	0.202948	0.258772	0.329654	0.309032	0.238263	-0.0536315	0.0884086	0.273251
28	PerceivedUsefulness3	perceived_usefulness	0.287153	0.29809	0.405921	0.361194	0.32613	0.308152	0.280529	0.251042	0.147656	0.245309	0.299594	0.37388	0.209725	0.390722	0.359618	0.765257	0.194133	0.223493	-0.0492477	0.217485	0.154848	0.17345	0.253008	0.331793	0.25794	0.222125	0.0396113	0.105868	0.241964
29	PerceivedUsefulness4	perceived_usefulness	0.292115	0.303075	0.405131	0.369608	0.324587	0.280557	0.340625	0.219839	0.138471	0.257637	0.380763	0.586716	0.309194	0.436256	0.397184	0.808294	0.311026	0.18929	-0.00942167	0.233548	0.251951	0.204066	0.309661	0.335385	0.262223	0.288894	0.00713319	0.169536	0.31625
30	PerceivedUsefulness5	perceived_usefulness	-0.00113229	-0.0250009	0.042011	0.0834381	0.0636872	0.0894851	0.0824569	0.101912	-0.0322815	0.115775	0.111019	0.0516995	0.156329	0.0738013	0.0723204	0.177374	0.0752998	0.0572943	0.0902408	-0.0848664	-0.0257074	0.10469	-0.0776279	0.0671459	0.0821115	0.0626905	0.0789644	0.0633192	-0.0500714
31	Attitude1	attitude	0.118486	0.129749	0.0991132	0.123441	0.0312412	0.0336686	0.103464	0.00862193	0.0794367	0.123824	0.117767	0.209142	0.0547691	0.211345	0.153997	0.181756	0.446103	-0.00049986	-0.00674807	0.214872	0.16315	0.073849	0.0445727	0.0780301	0.0650053	0.141944	-0.0246652	0.0997376	0.19265
32	Attitude2	attitude	0.22622	0.0128361	0.112236	0.107428	0.118736	0.152062	0.0464915	0.0346201	0.0307515	0.0509484	0.10744	0.153794	0.354599	0.130557	0.108062	0.239346	0.733853	0.172114	0.0134156	0.209215	0.244788	0.151637	0.207035	0.156059	0.179262	0.281831	-0.0276028	0.495786	0.317263
33	Attitude3	attitude	0.0965887	-0.0553385	0.0648666	0.0775406	0.0299999	0.167407	0.116046	-0.0027834	0.0338733	0.107786	0.102368	0.105488	0.295823	0.112956	0.0409376	0.170094	0.513053	0.0897764	0.201104	-0.000541527	0.0846471	0.0914691	0.0745134	0.0769589	0.153846	0.0860467	-0.00609281	0.200806	0.118562
34	Attitude4	attitude	0.183305	0.0336213	0.0626391	0.0730196	0.0645286	0.0843093	0.131777	0.0077925	0.0952111	0.0241069	0.0534892	0.13268	0.344344	0.0628298	0.0885624	0.126746	0.68166	0.0338276	0.13965	0.0659409	0.235695	0.108136	0.159484	0.0497501	0.131087	0.280096	0.0581563	0.427443	0.264243
35	Interpersonal1	interpersonal_influence	0.187122	0.132111	0.220976	0.200224	0.209315	0.266938	0.136166	0.108254	0.124991	0.149182	0.252568	0.133092	0.249013	0.247666	0.210569	0.255749	0.13516	1	0.216152	0.286749	0.162205	0.203112	0.192013	0.389617	0.315525	0.24169	0.00579773	0.231144	0.27134
36	Governmental1	governmental_influence	0.0728067	-0.119373	0.0175934	-0.0530405	0.0154665	0.0717247	0.170838	-0.0694357	0.00346439	0.0386543	0.0227056	-0.0785126	0.193665	0.0527709	-0.0332361	0.002058	0.123836	0.216152	1	0.031311	0.119357	0.175749	0.141452	0.137398	0.158247	0.0685296	-0.0260796	0.1151	0.105617
37	SubjectiveNorm1	subjective_norm	0.275858	0.106161	0.244632	0.145078	0.176509	0.132103	0.12163	0.113663	0.0701207	0.124583	0.193224	0.247881	0.164651	0.219364	0.170874	0.247131	0.22043	0.286749	0.031311	1	0.151834	0.220231	0.226758	0.31263	0.165932	0.19953	0.0615303	0.265086	0.382802
38	SelfEfficacy1	self_efficacy	0.223733	0.0933776	0.151454	0.199916	0.187678	0.0883649	0.181125	-0.0335972	0.0521134	-0.0189572	0.148177	0.221491	0.413291	0.315088	0.224508	0.227208	0.315073	0.162205	0.119357	0.151834	1	0.12684	0.256566	0.145316	0.16549	0.250028	0.0353005	0.179279	0.311617
39	FacilitatingConditions1	facilitating_conditions	0.227099	0.124034	0.242073	0.20801	0.130963	0.2693	0.235913	0.167657	0.0382085	0.314156	0.255162	0.241925	0.18877	0.305587	0.226431	0.297013	0.182112	0.203112	0.175749	0.220231	0.12684	1	0.279456	0.259036	0.249719	0.185167	-0.0739801	0.124908	0.114557
40	PerceivedBehavioural1	perceived_behavioural_control	0.291991	0.140386	0.186323	0.212988	0.167535	0.1924	0.202056	0.130878	0.0753616	0.131414	0.171948	0.254465	0.2176	0.232119	0.232184	0.348135	0.216479	0.192013	0.141452	0.226758	0.256566	0.279456	1	0.242381	0.23155	0.241641	-0.0142716	0.153481	0.249173
41	SituationalNormality1	situational_normality	0.298142	0.235389	0.384635	0.317139	0.338045	0.278379	0.214324	0.252405	0.201619	0.251008	0.378677	0.29418	0.267869	0.383603	0.351737	0.405869	0.158173	0.389617	0.137398	0.31263	0.145316	0.259036	0.242381	1	0.367428	0.262373	-0.0274156	0.13159	0.262974
42	StructuralAssurance1	structural_assurance	0.307013	0.194866	0.244809	0.228729	0.155492	0.446437	0.244385	0.318588	0.227438	0.415701	0.527785	0.190209	0.243916	0.333352	0.293535	0.350885	0.156655	0.278464	0.122107	0.121773	0.102561	0.210732	0.172999	0.316594	0.790931	0.327451	0.0142257	0.0843325	0.200121
43	StructuralAssurance2	structural_assurance	0.376671	0.167061	0.247757	0.176513	0.209594	0.214553	0.147251	0.19534	0.210876	0.248659	0.363181	0.228433	0.284657	0.229701	0.284078	0.284994	0.214252	0.26357	0.144667	0.156144	0.169154	0.215463	0.215709	0.312384	0.900456	0.460675	0.0949511	0.216789	0.219226
44	InstitutionalTrust1	institutional_trust	0.529307	0.167884	0.278138	0.210804	0.221444	0.282541	0.189854	0.192948	0.212394	0.225589	0.284207	0.257531	0.285965	0.247457	0.234117	0.320052	0.345473	0.24169	0.0685296	0.19953	0.250028	0.185167	0.241641	0.262373	0.474089	1	0.111294	0.267165	0.335083
45	PerceivedRisk1	perceived_risk	0.0790181	0.0261128	-0.00910894	-0.0543325	0.0392673	0.0714938	-0.00568546	0.00391725	0.113294	0.0166424	-0.0104406	0.0289524	0.0291638	-0.0521851	-0.0487248	-0.0365778	0.0436156	-0.00615875	0.0101281	0.0629508	0.0660789	-0.0836115	-0.00570728	-0.0452785	0.0742369	0.123267	0.917413	0.0710521	0.131364
46	PerceivedRisk2	perceived_risk	0.0643223	0.062019	0.0373042	0.0320486	0.0658495	0.0621228	-0.0292069	0.042887	-0.00406788	0.024609	-0.000272585	-0.00496742	0.0156141	0.0083281	-0.0176154	0.0536802	-0.0728336	0.0221001	-0.0726299	0.039019	-0.0232736	-0.03484	-0.0226029	0.00886995	0.0444102	0.056247	0.795171	0.0712626	0.0590766
47	IntentionToAct1	intention_to_act	0.161613	0.0149443	0.0405389	-0.089863	-0.0085307	0.0694089	-0.0569431	-0.047484	0.0816937	-0.000682791	-0.0754848	0.0142159	0.280982	-0.0613375	-0.0188214	-0.0122601	0.251098	0.116226	0.0851934	0.151537	0.101715	-0.0274995	-0.0177563	0.0229874	0.0955357	0.132768	0.167673	0.714627	0.283412
48	IntentionToAct2	intention_to_act	0.284646	0.0283661	0.0998245	0.0298228	0.0833722	0.145514	0.0971517	0.0489825	0.0537871	0.0992025	0.0721028	0.164965	0.380422	0.0797816	0.102528	0.172359	0.573547	0.239986	0.104069	0.26492	0.179601	0.180706	0.212985	0.161019	0.196211	0.278272	0.0135193	0.918598	0.371378
49	Behaviour1	behaviour	0.202191	0.219988	0.298643	0.169641	0.185223	0.192661	0.14369	0.343325	0.127881	0.227551	0.312096	0.167503	0.101435	0.294391	0.210822	0.216954	-0.0503489	0.0695098	-0.0593183	0.0835796	0.00876205	0.166681	0.0970455	0.20112	0.244146	0.143694	0.0206647	-0.10846	-0.0600984
50	Behaviour2	behaviour	0.252689	0.117393	0.157617	0.201449	0.151351	0.152247	0.178065	0.148065	0.101242	0.131808	0.167332	0.270893	0.275913	0.279074	0.224787	0.302405	0.290795	0.186831	0.10759	0.290026	0.217763	0.128739	0.225275	0.212277	0.181185	0.238665	0.0364788	0.282231	0.680102
51	Behaviour3	behaviour	0.207886	0.0733259	0.159703	0.136228	0.184832	0.128501	0.0759517	0.0636881	0.176458	0.113711	0.116768	0.233472	0.283403	0.199672	0.117224	0.230832	0.300426	0.153747	0.0746938	0.270671	0.222414	0.0602672	0.156711	0.162252	0.18679	0.224456	0.110507	0.331068	0.752185
52	Behaviour4	behaviour	0.263289	0.16463	0.223166	0.196416	0.180884	0.15075	0.151619	0.103532	0.132025	0.0787849	0.153207	0.25497	0.312887	0.210404	0.239832	0.235804	0.251026	0.188719	-0.0272024	0.297721	0.219781	0.0940377	0.205267	0.21081	0.183175	0.238347	0.0512494	0.291523	0.759171
53	Behaviour5	behaviour	0.25056	0.126774	0.182031	0.215234	0.189924	0.213909	0.143372	0.15684	0.144364	0.158279	0.207613	0.202544	0.318797	0.235548	0.177421	0.249823	0.153145	0.196514	0.169997	0.142264	0.153792	0.159053	0.164139	0.23886	0.245018	0.253918	0.074094	0.143056	0.494707
54	Behaviour6	behaviour	0.26931	0.187598	0.138004	0.126118	0.113404	0.301679	0.261956	0.298384	0.307766	0.307602	0.3951	0.114274	0.226857	0.105662	0.111572	0.225884	0.058286	0.178266	-0.0316192	0.149666	0.0528446	0.117651	0.169969	0.0996571	0.273338	0.217107	-0.0577066	0.0539862	0.26671
55	Behaviour7	behaviour	0.0368095	0.28979	0.213026	0.306075	0.145644	0.0832856	0.202852	0.105383	0.105657	0.149899	0.225835	0.159949	0.0812096	0.222942	0.189622	0.212668	-0.134905	0.0397276	0.08911	-0.0228849	-0.0480436	0.116552	0.0817559	0.0643276	0.050489	-0.0580684	-0.192598	-0.11368	0.000574764
56	Behaviour8	behaviour	-0.132406	0.183787	0.139301	0.177559	0.0437734	0.0337574	0.145089	0.103712	0.0904533	0.15645	0.173534	0.139188	0.11631	0.229661	0.240809	0.133792	0.0319594	-0.0225415	0.0066174	-0.00458639	0.0295342	0.052844	-0.00365199	0.147172	0.0716472	-0.0284723	-0.156511	-0.0588852	0.00248134
57	Behaviour9	behaviour	0.244907	0.108413	0.214199	0.212213	0.151008	0.0633503	0.0484158	0.0441247	0.0649149	-0.00357619	0.237133	0.149874	0.161922	0.248294	0.152804	0.219301	0.154581	0.248684	0.153734	0.189326	0.152052	0.0761992	0.118572	0.211486	0.13702	0.146222	0.0606721	0.136004	0.481814

## Sheet: FL crit. Medical Spec.
	information_reliability	completeness	accuracy	format	currency	system_reliability	flexibility	integration	accessibility	timeliness	system_quality	compatibility	awareness	perceived_ease_of_use	information_satisfaction	perceived_usefulness	attitude	interpersonal_influence	governmental_influence	subjective_norm	self_efficacy	facilitating_conditions	perceived_behavioural_control	situational_normality	structural_assurance	institutional_trust	perceived_risk	intention_to_act	behaviour
information_reliability	0.602806
completeness	0.321989	1
accuracy	0.421966	0.572026	0.85214
format	0.309433	0.36489	0.537125	0.928519
currency	0.353115	0.447529	0.551927	0.359059	1
system_reliability	0.362571	0.350881	0.517692	0.461745	0.428101	1
flexibility	0.206865	0.253774	0.346522	0.422401	0.241406	0.422055	1
integration	0.287649	0.358294	0.335557	0.341726	0.264569	0.406874	0.290059	0.810087
accessibility	0.237002	0.294155	0.224649	0.188944	0.255468	0.315441	0.229856	0.460148	1
timeliness	0.294952	0.272251	0.303348	0.422285	0.305599	0.46735	0.350604	0.457189	0.404824	1
system_quality	0.390085	0.402389	0.454023	0.601611	0.333122	0.519137	0.419523	0.466029	0.377314	0.494095	1
compatibility	0.254638	0.178957	0.383133	0.486383	0.205041	0.374507	0.399664	0.286829	0.160556	0.330672	0.385308	1
awareness	0.348373	0.0970276	0.205293	0.229573	0.100413	0.192854	0.2185	0.122671	0.0997275	0.189175	0.232693	0.200186	0.690022
perceived_ease_of_use	0.397365	0.374128	0.49957	0.72637	0.333019	0.502994	0.452052	0.39458	0.278292	0.468253	0.684358	0.54995	0.350796	0.822559
information_satisfaction	0.337263	0.418756	0.530665	0.592935	0.408037	0.463011	0.366337	0.347054	0.238616	0.430357	0.565566	0.375228	0.215525	0.611333	1
perceived_usefulness	0.380548	0.358403	0.548081	0.556499	0.349522	0.49657	0.463537	0.414362	0.275037	0.386164	0.530034	0.560809	0.304287	0.632427	0.507316	0.677222
attitude	0.236463	0.062985	0.183342	0.0835142	0.0979434	0.119203	0.131141	0.120471	0.152171	0.0802303	0.0917597	0.197168	0.384046	0.135958	0.0583814	0.247102	0.557709
interpersonal_influence	0.215357	0.0884902	0.163497	0.185543	0.0500496	0.0909977	0.111955	0.0657047	0.0696619	0.121698	0.144896	0.141734	0.317366	0.231621	0.172608	0.16844	0.213463	1
governmental_influence	0.0634725	-0.0388551	0.0383714	0.142255	0.0272835	0.00834532	0.0537166	-0.0176928	-0.0653463	0.0779707	0.068968	0.102333	0.254332	0.159435	0.113098	0.081519	0.164659	0.428427	1
subjective_norm	0.216683	0.119107	0.153527	0.115558	0.128324	0.0718391	0.12721	0.037275	0.0100185	0.0687217	0.107085	0.132362	0.217501	0.17117	0.127931	0.16392	0.2625	0.337292	0.193262	1
self_efficacy	0.177995	0.158279	0.238571	0.189942	0.144339	0.210117	0.23444	0.0817473	0.143376	0.108143	0.137673	0.266052	0.331736	0.320312	0.243418	0.310416	0.265798	0.170913	0.0889524	0.115335	1
facilitating_conditions	0.18238	0.0890768	0.249283	0.314914	0.131783	0.273742	0.242421	0.149494	0.0726103	0.282175	0.312011	0.329604	0.201689	0.433106	0.370021	0.333015	0.122821	0.172853	0.00736798	0.132167	0.181947	1
perceived_behavioural_control	0.180638	0.196629	0.313502	0.363595	0.227195	0.255243	0.262301	0.126875	0.0942002	0.224924	0.278957	0.302696	0.235263	0.393144	0.378625	0.377975	0.132284	0.0800427	0.0223771	0.153786	0.273576	0.310425	1
situational_normality	0.297958	0.224701	0.274894	0.299482	0.190775	0.192477	0.211033	0.226397	0.185637	0.206454	0.334638	0.243419	0.21903	0.367711	0.345617	0.338321	0.0753162	0.349669	0.226865	0.197124	0.163251	0.272316	0.187396	1
structural_assurance	0.411301	0.228095	0.307705	0.234909	0.271209	0.480213	0.274988	0.296587	0.327389	0.341239	0.40725	0.233994	0.322937	0.351508	0.352921	0.389976	0.276411	0.154817	0.110765	0.136778	0.216338	0.212812	0.228053	0.252126	0.80619
institutional_trust	0.36603	0.13282	0.279483	0.170221	0.166476	0.296821	0.180403	0.173036	0.161874	0.231586	0.243029	0.226823	0.208944	0.238148	0.224585	0.321395	0.263279	-0.0033965	0.0345441	0.133682	0.17165	0.105354	0.203705	0.123825	0.494801	1
perceived_risk	0.0877518	-0.0278997	0.00696935	-0.0342031	-0.0129348	-0.0273083	-0.0195801	0.038007	0.0220222	-0.0208542	0.0427244	-0.0335417	0.0673322	-0.0361572	-0.054455	0.000819092	0.0364343	-0.0588764	-0.156314	-0.116405	-0.0705761	-0.045302	-0.0884808	-0.0831633	0.0922557	0.0395689	0.795852
intention_to_act	0.0977137	-0.0173508	0.00523666	-0.0316962	-0.0324763	0.00799318	0.0538705	0.023394	0.0684545	-0.00267889	-0.0258964	0.048558	0.28238	0.0164741	-0.100188	0.0888029	0.496634	0.153301	0.0454577	0.188009	0.106194	0.00486135	0.0123677	-0.0259343	0.157233	0.151697	0.0991668	0.837743
behaviour	0.365694	0.189008	0.297135	0.314362	0.204544	0.225867	0.288135	0.167931	0.17383	0.225722	0.288904	0.289444	0.409897	0.373624	0.303227	0.354572	0.344063	0.350237	0.165248	0.427461	0.2872	0.199399	0.246538	0.349252	0.244819	0.198922	-0.0418198	0.235202	0.537258

## Sheet: FL crit. Nurses
	information_reliability	completeness	accuracy	format	currency	system_reliability	flexibility	integration	accessibility	timeliness	system_quality	compatibility	awareness	perceived_ease_of_use	information_satisfaction	perceived_usefulness	attitude	interpersonal_influence	governmental_influence	subjective_norm	self_efficacy	facilitating_conditions	perceived_behavioural_control	situational_normality	structural_assurance	institutional_trust	perceived_risk	intention_to_act	behaviour
information_reliability	0.64232
completeness	0.249134	1
accuracy	0.459931	0.540678	0.836542
format	0.254128	0.412185	0.534222	0.916162
currency	0.317278	0.437381	0.582442	0.4469	1
system_reliability	0.32659	0.282512	0.409642	0.393333	0.348058	1
flexibility	0.199409	0.272036	0.320691	0.359235	0.232212	0.370867	1
integration	0.274866	0.3657	0.382448	0.361964	0.311498	0.417836	0.271442	0.798034
accessibility	0.2335	0.289858	0.213162	0.134394	0.180194	0.256035	0.18632	0.382911	1
timeliness	0.292992	0.24711	0.335824	0.361563	0.315608	0.512541	0.328223	0.437232	0.323204	1
system_quality	0.333848	0.390794	0.439378	0.527915	0.311263	0.39402	0.38124	0.448506	0.206269	0.405295	1
compatibility	0.283414	0.291335	0.384025	0.391061	0.309648	0.303815	0.391457	0.223879	0.16503	0.301054	0.410965	1
awareness	0.33874	0.122099	0.234273	0.212297	0.203356	0.208953	0.244885	0.107087	0.0889512	0.170977	0.227814	0.269535	0.704713
perceived_ease_of_use	0.349182	0.419009	0.510204	0.642394	0.427532	0.359874	0.414254	0.358033	0.156851	0.365663	0.61753	0.493198	0.290613	0.820947
information_satisfaction	0.388459	0.49332	0.560351	0.544439	0.500471	0.456898	0.350062	0.383053	0.224084	0.377261	0.485764	0.396503	0.238652	0.547477	1
perceived_usefulness	0.363497	0.378282	0.488572	0.473589	0.394285	0.364987	0.411523	0.358128	0.219606	0.363762	0.483934	0.543966	0.351445	0.570171	0.471	0.674173
attitude	0.271055	0.0516132	0.143589	0.158219	0.111503	0.181642	0.153204	0.0242961	0.0951917	0.117597	0.156096	0.248168	0.444042	0.210771	0.164715	0.302374	0.605275
interpersonal_influence	0.187122	0.132111	0.220976	0.200224	0.209315	0.266938	0.136166	0.108254	0.124991	0.149182	0.252568	0.133092	0.249013	0.247666	0.210569	0.255749	0.13516	1
governmental_influence	0.0728067	-0.119373	0.0175934	-0.0530405	0.0154665	0.0717247	0.170838	-0.0694357	0.00346439	0.0386543	0.0227056	-0.0785126	0.193665	0.0527709	-0.0332361	0.002058	0.123836	0.216152	1
subjective_norm	0.275858	0.106161	0.244632	0.145078	0.176509	0.132103	0.12163	0.113663	0.0701207	0.124583	0.193224	0.247881	0.164651	0.219364	0.170874	0.247131	0.22043	0.286749	0.031311	1
self_efficacy	0.223733	0.0933776	0.151454	0.199916	0.187678	0.0883649	0.181125	-0.0335972	0.0521134	-0.0189572	0.148177	0.221491	0.413291	0.315088	0.224508	0.227208	0.315073	0.162205	0.119357	0.151834	1
facilitating_conditions	0.227099	0.124034	0.242073	0.20801	0.130963	0.2693	0.235913	0.167657	0.0382085	0.314156	0.255162	0.241925	0.18877	0.305587	0.226431	0.297013	0.182112	0.203112	0.175749	0.220231	0.12684	1
perceived_behavioural_control	0.291991	0.140386	0.186323	0.212988	0.167535	0.1924	0.202056	0.130878	0.0753616	0.131414	0.171948	0.254465	0.2176	0.232119	0.232184	0.348135	0.216479	0.192013	0.141452	0.226758	0.256566	0.279456	1
situational_normality	0.298142	0.235389	0.384635	0.317139	0.338045	0.278379	0.214324	0.252405	0.201619	0.251008	0.378677	0.29418	0.267869	0.383603	0.351737	0.405869	0.158173	0.389617	0.137398	0.31263	0.145316	0.259036	0.242381	1
structural_assurance	0.406725	0.208917	0.288359	0.231835	0.218861	0.363642	0.219437	0.288376	0.254701	0.372023	0.50479	0.248613	0.313152	0.319043	0.33687	0.365367	0.222611	0.315525	0.158247	0.165932	0.16549	0.249719	0.23155	0.367428	0.847465
institutional_trust	0.529307	0.167884	0.278138	0.210804	0.221444	0.282541	0.189854	0.192948	0.212394	0.225589	0.284207	0.257531	0.285965	0.247457	0.234117	0.320052	0.345473	0.24169	0.0685296	0.19953	0.250028	0.185167	0.241641	0.262373	0.474089	1
perceived_risk	0.0842314	0.046422	0.0106804	-0.0231378	0.0573084	0.0780006	-0.0172677	0.0222767	0.0768634	0.0227842	-0.00737857	0.0178515	0.0273828	-0.0324615	-0.0418865	-0.000938366	-0.00290494	0.00579773	-0.0260796	0.0615303	0.0353005	-0.0739801	-0.0142716	-0.0274156	0.0718302	0.111294	0.858471
intention_to_act	0.284308	0.0278364	0.0928111	-0.0158404	0.0594046	0.139698	0.0491412	0.0167551	0.0755791	0.074729	0.0222764	0.130827	0.407738	0.0341278	0.0694941	0.125106	0.541019	0.231144	0.1151	0.265086	0.179279	0.124908	0.153481	0.13159	0.189199	0.267165	0.0818611	0.822956
behaviour	0.354306	0.118178	0.21571	0.217518	0.220288	0.191433	0.136412	0.108831	0.178904	0.107825	0.196588	0.290363	0.380715	0.27976	0.229149	0.323531	0.38761	0.27134	0.105617	0.382802	0.311617	0.114557	0.249173	0.262974	0.247135	0.335083	0.11821	0.401936	0.480251

## Sheet: DG rho
	Total data set		Medical Specialists		Nurses
	number of observed variables	Dillon-Goldstein’s rho	number of observed variables	Dillon-Goldstein’s rho	number of observed variables	Dillon-Goldstein’s rho
Attitude	4	0.62	4	0.415	4	0.683
Information reliability	4	0.711	4	0.704	4	0.748
Awareness	3	0.73	3	0.725	3	0.744
Perceived usefulness	5	0.766	5	0.751	5	0.78
Integration	2	0.782	2	0.793	2	0.783
Structural assurance	2	0.802	2	0.791	2	0.839
Behaviour	11	0.804	8	0.778	11	0.801
Accuracy	2	0.825	2	0.842	2	0.823
Perceived risk	2	0.831	2	0.788	2	0.853
Intention to act	2	0.831	2	0.832	2	0.817
Perceived ease of use	3	0.866	3	0.863	3	0.861
Format	2	0.925	2	0.926	2	0.913

## Sheet: Loadings
		Total data set	Medical Specialists	Nurses
Observed variable	Latent variable	loading	loading	loading
InformationReliability1	information reliability	0.719	0.651	0.738
InformationReliability2	information reliability	0.461	0.348	0.526
InformationReliability3	information reliability	0.54	0.585	0.585
InformationReliability4	information reliability	0.703	0.752	0.697
Accuracy1	accuracy	0.85	0.88	0.841
Accuracy2	accuracy	0.825	0.823	0.832
Format1	format	0.93	0.934	0.922
Format2	format	0.926	0.923	0.911
Integration1	integration	0.75	0.787	0.7
Integration2	integration	0.847	0.832	0.886
Awareness1	awareness	0.746	0.744	0.717
Awareness2	awareness	0.534	0.387	0.591
Awareness3	awareness	0.775	0.852	0.792
PerceivedEaseOfUse1	perceived ease of use	0.804	0.813	0.824
PerceivedEaseOfUse2	perceived ease of use	0.865	0.876	0.86
PerceivedEaseOfUse3	perceived ease of use	0.808	0.776	0.777
PerceivedUsefulness1	perceived usefulness	0.576	0.545	0.582
PerceivedUsefulness2	perceived usefulness	0.8	0.82	0.815
PerceivedUsefulness3	perceived usefulness	0.774	0.786	0.765
PerceivedUsefulness4	perceived usefulness	0.817	0.839	0.808
PerceivedUsefulness5	perceived usefulness	0.09	-0.055	0.177
Attitude1	attitude	0.297	0.106	0.446
Attitude2	attitude	0.737	0.717	0.734
Attitude3	attitude	0.554	0.601	0.513
Attitude4	attitude	0.689	0.598	0.682
StructuralAssurance1	structural assurance	0.737	0.731	0.791
StructuralAssurance2	structural assurance	0.886	0.875	0.9
PerceivedRisk1	perceived risk	0.943	0.923	0.917
PerceivedRisk2	perceived risk	0.701	0.643	0.795
IntentionToAct1	intention to act	0.75	0.749	0.715
IntentionToAct2	intention to act	0.917	0.918	0.919
Behaviour1	behaviour	-0.034	0.006	-0.06
Behaviour2	behaviour	0.721	0.814	0.68
Behaviour3	behaviour	0.689	0.6	0.752
Behaviour4	behaviour	0.731	0.669	0.759
Behaviour5	behaviour	0.446	0.522	0.495
Behaviour6	behaviour	0.34	0.431	0.267
Behaviour7	behaviour	0.24	0.472	0.001
Behaviour8	behaviour	0.206	0.398	0.002
Behaviour9	behaviour	0.536		0.482
Behaviour10	behaviour	0.623		0.492
Behaviour11	behaviour	0.356		0.373

## Sheet: AVE
Latent variable	Total data set	Medical Specialists	Nurses
information reliability	0.379	0.363	0.413
completeness	1	1	1
accuracy	0.701	0.726	0.7
format	0.861	0.862	0.839
currency	1	1	1
system reliability	1	1	1
flexibility	1	1	1
integration	0.64	0.656	0.637
accessibility	1	1	1
timeliness	1	1	1
system satisfaction	1	1	1
compatibility	1	1	1
awareness	0.481	0.476	0.497
perceived ease of use	0.683	0.677	0.674
information satisfaction	1	1	1
perceived usefulness	0.449	0.459	0.455
attitude	0.353	0.311	0.366
interpersonal influence	1	1	1
governmental influence	1	1	1
subjective norm	1	1	1
self-efficacy	1	1	1
facilitating conditions	1	1	1
perceived behavioural control	1	1	1
situational normality	1	1	1
structural assurance	0.664	0.65	0.718
institutional trust	1	1	1
perceived risk	0.69	0.633	0.737
intention to act	0.701	0.702	0.677
behaviour	0.25	0.289	0.231

[truncated: 2 more sheets: R2, Path Coefficients]
